# Supplementary material for: Molecular Mechanisms of Ethanol-Induced Pathogenesis Revealed by RNA-Sequencing
Source: PLoS Pathog. 2010 Apr 1;6(4):e1000834. doi: 10.1371/journal.ppat.1000834 (PMC2848557; doi:10.1371/journal.ppat.1000834)
Supplement: Table S2 — Genes highly expressed in stationary phase in the presence of ethanol. (0.05 MB XLS) [file ppat.1000834.s003.xls]

## Sheet: Sheet1
Table S2. Genes highly expressed in stationary phase in the presence of ethanol.
(10% of the genes with the highest NRR)
Orange and green: genes related with Fe uptake.
Yellow: genes related with PO4 transport
A. The genes are sorted from highest to lowest NRR.						B. Genes are sorted following the order in the genome
						(shaded in grey, or violet: genes that seem to conform an operon)
A1S_2840	outer membrane protein A					A1S_0001	dnaA
A1S_2578	non-ribosomal peptide synthetase					A1S_0004	DNA gyrase
A1S_2577	non-ribosomal peptide synthetase					A1S_0007	putative transport protein
A1S_2581	isochorismate synthetase					A1S_0008	RND type efflux pump
A1S_2696	hypothetical protein					A1S_0009	RND type efflux pump
A1S_2575	non-ribosomal peptide synthetase					A1S_0015	hypothetical protein
A1S_1933	hypothetical protein					A1S_0071	tyrosine aminotransferase
A1S_0288	RNA polymerase subunit beta'					A1S_0095	D-amino acid dehydrogenase small subunit
A1S_0721	glutaryl-CoA dehydrogenase					A1S_0101	methylmalonate-semialdehyde dehydrogenase
A1S_2576	non-ribosomal peptide synthetase					A1S_0103	3-hydroxyisobutyrate dehydrogenase
A1S_0868	elongation EF-G					A1S_0130	GMP synthase
A1S_2167	cytochrome o ubiquinol oxidase subunit I					A1S_0148	F0F1 ATP synthase subunit A
A1S_1336	hypothetical protein					A1S_0151	F0F1 ATP synthase subunit B
A1S_3231	acetyl-CoA hydrolase/transferase					A1S_0152	F0F1 ATP synthase subunit delta
A1S_1647	siderophore biosynthesis protein					A1S_0153	F0F1 ATP synthase subunit alpha
A1S_0287	RNA polymerase subunit beta					A1S_0154	F0F1 ATP synthase subunit gamma
A1S_2448	putative phosphate transporter					A1S_0155	F0F1 ATP synthase subunit beta
A1S_2579	3-ketoacyl-(acyl-carrier-protein) reductase					A1S_0201	outer membrane protein OprD family
A1S_1335	aldehyde dehydrogenase/enoyl-CoA hydratase					A1S_0207	hypothetical protein
A1S_3104	RNA helicase					A1S_0209	putative transposase
A1S_0008	RND type efflux pump					A1S_0210	transposase
A1S_2598	RNA polymerase factor sigma 177 aa putative sigmaE					A1S_0236	Response regulator
A1S_2459	putative oxidoreductase					A1S_0237	D-alanyl-D-alanine endopeptidase
A1S_2102	aldehyde dehydrogenase 1					A1S_0238	threonine synthase
A1S_1657	siderophore biosynthesis protein					A1S_0242	FeoA
A1S_3061	preprotein translocase subunit SecY					A1S_0243	FeoB
A1S_3056	RNA polymerase subunit alpha					A1S_0248	DnaK suppressor protein
A1S_0771	hypothetical protein					A1S_0256	PhoU
A1S_2574	siderophore biosynthesis protein					A1S_0282	NusG
A1S_2681	cell division protein, FtsH					A1S_0287	RNA polymerase subunit beta
A1S_2736	RND family drug transporter					A1S_0288	RNA polymerase subunit beta'
A1S_0472	2-isopropylmalate synthase					A1S_0292	putative outer membrane protein W
A1S_0747	ribonucleotide-diphosphate reductase subunit alpha					A1S_0305	3-ketoacyl-CoA thiolase
A1S_1008	isocitrate lyase					A1S_0335	NusA
A1S_2580	siderophore biosynthesis protein					A1S_0336	IF-2
A1S_1910	protease ClpA					A1S_0361	polynucleotide phosphorylase/polyadenylase
A1S_1338	hypothetical protein					A1S_0403	ribonuclease E
A1S_1962	recombinase A					A1S_0412	catalase
A1S_2881	fatty acid desaturase					A1S_0417	isopropylmalate isomerase large subunit
A1S_0243	FeoB					A1S_0418	LeuD
A1S_0153	F0F1 ATP synthase subunit alpha					A1S_0420	3-isopropylmalate dehydrogenase
A1S_2572	siderophore biosynthesis protein					A1S_0439	DNA topoisomerase I
A1S_2715	oxoglutarate dehydrogenase complex (E1)					A1S_0445	hypothetical protein
A1S_2566	ferric siderophore receptor protein					A1S_0452	hypothetical protein TonB domain
A1S_0004	DNA gyrase					A1S_0453	putative biopolymer transport protein (ExbB)
A1S_0815	hypothetical protein					A1S_0454	putative biopolymer transport protein (ExbD)
A1S_1030	protease La					A1S_0463	putative alkaline phosphatase
A1S_2635	hypothetical protein					A1S_0465	Sec-independent protein translocase protein
A1S_2571	ornithine decarboxylase					A1S_0466	Sec-independent protein translocase protein
A1S_2710	citrate synthase					A1S_0469	hypothetical protein
A1S_3407	Urocanase					A1S_0470	methionine biosynthesis protein
A1S_1932	hypothetical protein					A1S_0472	2-isopropylmalate synthase
A1S_2164	phosphoenolpyruvate synthase					A1S_0474	ferric siderophore receptor protein COG:Fiu
A1S_3303	hypothetical protein					A1S_0475	trigger factor
A1S_2218	CsuA/B					A1S_0477	protease ClpX
A1S_1677	putative porin precursor					A1S_0481	phosphate acetyltransferase
A1S_1648	lysine/ornithine N-monooxygenase					A1S_0482	acetate kinase
A1S_2446	putative high-affinity phosphate transport protein					A1S_0489	gamma-glutamyl phosphate reductase
A1S_2381	enterobactin synthase subunit E					A1S_0499	putative Fe-S-cluster redox enzyme
A1S_1055	putative hemolysin-related protein					A1S_0505	outer membrane assembly lipoprotein YfgL
A1S_1186	ClpB					A1S_0533	hypothetical protein
A1S_2447	EsvD putative high-affinity phosphate transport system					A1S_0543	acetolactate synthase 3 catalytic subunit
A1S_3682	hypothetical protein					A1S_0545	acetohydroxy acid isomeroreductase
A1S_0155	F0F1 ATP synthase subunit beta					A1S_0558	aconitate hydratase 1
A1S_2687	carbamoyl-phosphate synthase large subunit					A1S_0568	pyridine nucleotide transhydrogenase beta subunit
A1S_1986	fumarase C					A1S_0570	hypothetical protein
A1S_0757	NADH dehydrogenase I chain G					A1S_0579	SpoT
A1S_2458	putative fatty acid desaturase					A1S_0593	IF3
A1S_0665	putative mating pair formation protein					A1S_0603	integration host factor subunit alpha
A1S_2538	CarO precursor					A1S_0604	ORF with frameshift
A1S_3328	E1complex pyruvate dehydrogenase complex					A1S_0633	hypothetical protein
A1S_2477	isocitrate dehydrogenase					A1S_0661	phage integrase
A1S_1667	putative ferric hydroxamate siderophore receptor					A1S_0663	DNA helicase
A1S_0336	IF-2					A1S_0664	RepC
A1S_2166	cytochrome o ubiquinol oxidase subunit II					A1S_0665	putative mating pair formation protein
A1S_0663	DNA helicase					A1S_0666	TrbL/VirB6 plasmid conjugal transfer protein
A1S_2445	high-affinity phosphate transport protein					A1S_0669	bile acid:sodium symporter
A1S_0661	phage integrase					A1S_0670	protein tyrosine phosphatase
A1S_3327	E2 pyruvate dehydrogenase complex					A1S_0671	protein tyrosine phosphatase
A1S_3478	hypothetical protein					A1S_0675	dihydropteroate synthase
A1S_1652	hypothetical protein					A1S_0683	putative sigma(54) modulation protein RpoX
A1S_0101	methylmalonate-semialdehyde dehydrogenase					A1S_0690	hypothetical protein
A1S_0746	ribonucleotide-diphosphate reductase subunit beta					A1S_0721	glutaryl-CoA dehydrogenase
A1S_3287	RecBCD nuclease					A1S_0742	FrpA/C-related protein
A1S_0417	isopropylmalate isomerase large subunit					A1S_0746	ribonucleotide-diphosphate reductase subunit beta
A1S_3331	FtsZ					A1S_0747	ribonucleotide-diphosphate reductase sub alpha
A1S_0007	putative transport protein					A1S_0754	NADH:ubiquinone oxidoreductase subunit
A1S_0237	D-alanyl-D-alanine endopeptidase					A1S_0756	NADH dehydrogenase I chain F
A1S_3309	Acyl-protein synthetase					A1S_0757	NADH dehydrogenase I chain G
A1S_3317	putative outer membrane protein					A1S_0762	NADH dehydrogenase subunit L
A1S_2452	NAD-dependent aldehyde dehydrogenases					A1S_0763	NADH dehydrogenase subunit M
A1S_0095	D-amino acid dehydrogenase small subunit					A1S_0764	NADH dehydrogenase I chain N
A1S_0866	hypothetical protein					A1S_0771	hypothetical protein
A1S_0593	IF3					A1S_0814	hypothetical protein
A1S_2168	cytochrome o ubiquinol oxidase subunit III					A1S_0815	hypothetical protein
A1S_2713	succinate dehydrogenase flavoprotein subunit					A1S_0817	hypothetical protein
A1S_2735	multidrug efflux system protein MdtE					A1S_0818	hypothetical protein
A1S_2706	RNA polymerase sigma factor RpoD					A1S_0829	ribose-phosphate pyrophosphokinase
A1S_0754	NADH:ubiquinone oxidoreductase subunit					A1S_0863	beta-ketoacyl-ACP synthase I
A1S_1655	putative ferric siderophore receptor protein					A1S_0865	hypothetical protein
A1S_3025	malate dehydrogenases					A1S_0866	hypothetical protein
A1S_0154	F0F1 ATP synthase subunit gamma					A1S_0868	elongation EF-G
A1S_2261	putative cold shock protein					A1S_0876	cell division protein FtsK
A1S_2847	glucose dehydrogenase					A1S_0880	MinC
A1S_2585	phosphoribosylformylglycinamidine synthase					A1S_0884	putative outer membrane protein
A1S_1924	cytochrome d terminal oxidase subunit I					A1S_0889	hypothetical protein
A1S_2390	acinetobactin biosynthesis protein					A1S_0923	malate:quinone oxidoreductase
A1S_2716	dihydrolipoamide succinyltransferase component of 2-oxoglutarate dehydrogenase complex (E2)					A1S_0972	phosphate transporter
A1S_1601	malate synthase G					A1S_0979	iron-sulfur cluster-binding transcriptional regulator
A1S_0481	phosphate acetyltransferase					A1S_0980	putative Outer membrane receptor FepA
A1S_0489	gamma-glutamyl phosphate reductase					A1S_0990	polyphosphate kinase
A1S_0001	dnaA					A1S_0992	LysR family transcriptional regulator
A1S_0148	F0F1 ATP synthase subunit A					A1S_1008	isocitrate lyase
A1S_1571	Cytidine monophosphate kinase					A1S_1030	protease La
A1S_1649	RND efflux transporter					A1S_1038	hypothetical protein
A1S_1651						A1S_1055	putative hemolysin-related protein
A1S_3070	guanylate kinase					A1S_1069	argininosuccinate synthetase
A1S_3185	glutamate synthase subunit alpha					A1S_1073	Hemolysin-type with a calcium-binding region
A1S_0015	hypothetical protein					A1S_1141	carbon storage regulator
A1S_2835	GTP-binding elongation factor family protein					A1S_1178	ATP phosphoribosyltransferase regulatory subunit
A1S_0463	putative alkaline phosphatase					A1S_1179	adenylosuccinate synthetase
A1S_2849	putative glucose-sensitive porin					A1S_1186	ClpB
A1S_0814	hypothetical protein					A1S_1193	OmpA/MotB
A1S_2454	diaminobutyrate--2-oxoglutarate aminotransferase					A1S_1205	alkyl hydroperoxide reductase c22 subunit
A1S_3341	exodeoxyribonuclease III					A1S_1335	aldehyde dehydrogenase/enoyl-CoA hydratase
A1S_2870	trpA					A1S_1336	hypothetical protein
A1S_2960	DnaK					A1S_1337	phenylacetate-CoA oxygenase subunit PaaB
A1S_0242	FeoA					A1S_1338	hypothetical protein
A1S_0453	putative biopolymer transport protein (ExbB)					A1S_1339	phenylacetate-CoA oxygenase PaaJ subunit
A1S_2724	putative hemagglutinin/hemolysin-related protein					A1S_1340	phenylacetate-CoA oxygenase PaaK subunit
A1S_0292	putative outer membrane protein W					A1S_1341	enoyl-CoA hydratase/carnithine racemase
A1S_0558	aconitate hydratase 1					A1S_1342	putative enoyl-CoA hydratase II
A1S_0683	putative sigma(54) modulation protein RpoX					A1S_1343	PaaC
A1S_2072	universal stress family protein					A1S_1344	thiolase
A1S_2317	putative lipoprotein precursor (RlpA-like)"					A1S_1370	Thiamine pyrophosphate (TPP) enzyme family
A1S_1339	phenylacetate-CoA oxygenase PaaJ subunit					A1S_1468	aminotransferase AlaT
A1S_2453	L-24-diaminobutyrate decarboxylase					A1S_1511	biotin synthetase
A1S_2731	acetoacetyl-CoA transferase beta subunit					A1S_1526	hypothetical protein
A1S_2737	NodT family					A1S_1528	proline dehydrogenase
A1S_2773	Long-chain fatty acid transport protein					A1S_1530	SSS family major sodium/proline symporter
A1S_3229	sensory histidine kinase					A1S_1544	fructose-1,6-bisphosphate aldolase
A1S_0675	dihydropteroate synthase					A1S_1571	Cytidine monophosphate kinase
A1S_0671	protein tyrosine phosphatase					A1S_1601	malate synthase G
A1S_1920	putative metalloprotease					A1S_1633	cysteine desulfurase
A1S_0579	SpoT					A1S_1647	siderophore biosynthesis protein
A1S_0670	protein tyrosine phosphatase					A1S_1648	lysine/ornithine N-monooxygenase
A1S_3405	histidine ammonia-lyase					A1S_1649	RND efflux transporter
A1S_0207	hypothetical protein					A1S_1650	putative siderophore synthetase component
A1S_0762	NADH dehydrogenase subunit L					A1S_1651	siderophore synthetase component
A1S_0009	putative RND type efflux pump					A1S_1652	hypothetical protein
A1S_1925	cytochrome d terminal oxidase polypeptide subunit II					A1S_1655	putative ferric siderophore receptor protein
A1S_2183	hypothetical protein					A1S_1657	siderophore biosynthesis protein
A1S_0151	F0F1 ATP synthase subunit B					A1S_1667	putative ferric hydroxamate siderophore receptor
A1S_1544	fructose-1,6-bisphosphate aldolase					A1S_1677	putative porin precursor
A1S_2383	acinetobactin biosynthesis protein					A1S_1762	hypothetical protein
A1S_0880	MinC					A1S_1773	RND family drug transporter
A1S_1340	phenylacetate-CoA oxygenase/reductase PaaK subunit					A1S_1842	transcription regulator LysR family
A1S_2753	conserved hypothetical protein					A1S_1864	Acyl-CoA dehydrogenase-like protein
A1S_0412	catalase					A1S_1898	phosphopyruvate hydratase
A1S_0664	RepC					A1S_1900	CTP synthetase
A1S_0980	putative Outer membrane receptor FepA					A1S_1910	protease ClpA
A1S_2628	electron transfer flavoprotein beta-subunit					A1S_1916	threonine dehydratase
A1S_3221	putative ABC transporter ATP-binding protein					A1S_1920	putative metalloprotease
A1S_0764	NADH dehydrogenase I chain N					A1S_1924	cytochrome d terminal oxidase subunit I
A1S_1370	Thiamine pyrophosphate (TPP) enzyme family					A1S_1925	cytochrome d terminal oxidase subunit II
A1S_1900	CTP synthetase					A1S_1932	hypothetical protein
A1S_0152	ATP synthase subunit delta					A1S_1933	hypothetical protein
A1S_0817	hypothetical protein					A1S_1950	putative universal stress protein
A1S_3030	phosphate starvation-inducible protein PhoH					A1S_1962	recombinase A
A1S_3455	dihydroxy-acid dehydratase					A1S_1969	outer membrane protein
A1S_0256	PhoU					A1S_1986	fumarase C
A1S_2128	aconitate hydratase 2					A1S_1988	putative intracellular sulfur oxidation protein
A1S_2098	alcohol dehydrogenase					A1S_2072	universal stress family protein
A1S_2664	GroEL					A1S_2092	aminopeptidase N
A1S_3301	hypothetical protein					A1S_2098	alcohol dehydrogenase
A1S_0475	trigger factor					A1S_2102	aldehyde dehydrogenase 1
A1S_0570	hypothetical protein					A1S_2126	aconitate hydratase 2 (frameshift)
A1S_0863	beta-ketoacyl-ACP synthase I					A1S_2127	aconitate hydratase 2 (frameshift)
A1S_1343	PaaC					A1S_2128	aconitate hydratase 2
A1S_1511	biotin synthetase					A1S_2130	hypothetical protein
A1S_1650	putative siderophore synthetase component					A1S_2132	putative outer membrane protein
A1S_1842	transcription regulator LysR family					A1S_2164	phosphoenolpyruvate synthase
A1S_0666	TrbL/VirB6 plasmid conjugal transfer protein					A1S_2166	cytochrome o ubiquinol oxidase subunit II
A1S_1193	OmpA/MotB					A1S_2167	cytochrome o ubiquinol oxidase subunit I
A1S_2717	dihydrolipoamide dehydrogenase					A1S_2168	cytochrome o ubiquinol oxidase subunit III
A1S_3298	putative high affinity choline transport protein Bet-like					A1S_2183	hypothetical protein
A1S_0403	ribonuclease E					A1S_2218	CsuA/B
A1S_1337	phenylacetate-CoA oxygenase subunit PaaB					A1S_2246	hypothetical protein
A1S_2126	aconitate hydratase 2 (frameshift)					A1S_2260	ATP-dependent RNA helicase RhlB
A1S_2127	aconitate hydratase 2 (frameshift)					A1S_2261	putative cold shock protein
A1S_2565	MFS family transporter					A1S_2307	serine hydroxymethyltransferase glyA
A1S_1179	adenylosuccinate synthetase					A1S_2317	putative lipoprotein precursor (RlpA-like)"
A1S_3113	hypothetical protein PspC domain					A1S_2328	soluble pyridine nucleotide transhydrogenase
A1S_0742	FrpA/C-related protein					A1S_2329	lipoyl synthase
A1S_2851	putative type 4 fimbrial biogenesis protein FimT					A1S_2338	malic enzyme
A1S_1069	argininosuccinate synthetase					A1S_2339	tRNA nucleotidyl transferase
A1S_2307	serine hydroxymethyltransferase glyA					A1S_2372	putative acinetobactin biosynthesis protein
A1S_2372	putative acinetobactin biosynthesis protein					A1S_2379	putative acinetobactin biosynthesis protein AATI
A1S_1342	putative enoyl-CoA hydratase II					A1S_2380	acinetobactin biosynthesis protein
A1S_2626	DNA_gyrase					A1S_2381	enterobactin synthase subunit E
A1S_2848	glucose dehydrogenase					A1S_2382	siderophore biosynthesis protein (BasD)
A1S_0335	NusA					A1S_2383	acinetobactin biosynthesis protein
A1S_0669	bile acid:sodium symporter					A1S_2385	putative ferric acinetobactin receptor
A1S_1969	outer membrane protein					A1S_2390	acinetobactin biosynthesis protein
A1S_2379	putative acinetobactin biosynthesis protein AATI					A1S_2392	putative acinetobactin utilization protein
A1S_3134	glutamate dehydrogenase					A1S_2418	Carbon starvation protein CstA
A1S_3146	multidrug ABC transporter					A1S_2445	high-affinity phosphate transport protein
A1S_0071	tyrosine aminotransferase					A1S_2446	putative high-affinity phosphate transport protein
A1S_0884	putative outer membrane protein					A1S_2447	EsvD put. high-affinity phosphate transport system
A1S_1530	SSS family major sodium/proline symporter					A1S_2448	putative phosphate transporter
A1S_2682	23S rRNA methyltransferase					A1S_2450	putative pyruvate decarboxylase
A1S_2869	Acetyl co-enzyme A carboxylase					A1S_2452	NAD-dependent aldehyde dehydrogenases
A1S_3163	16S rRNA processing protein					A1S_2453	L-24-diaminobutyrate decarboxylase
A1S_1344	thiolase					A1S_2454	diaminobutyrate--2-oxoglutarate aminotransferase
A1S_1468	aminotransferase AlaT					A1S_2458	putative fatty acid desaturase
A1S_2329	lipoyl synthase					A1S_2459	putative oxidoreductase
A1S_2338	malic enzyme					A1S_2462	ATP-dependent helicase HepA
A1S_2640	putative oxidoreductase molybdopterin					A1S_2475	Isocitrate/isopropylmalate dehydrogenase
A1S_3043	hypothetical protein					A1S_2477	isocitrate dehydrogenase
A1S_0305	3-ketoacyl-CoA thiolase					A1S_2481	FKBP-type peptidyl-prolyl cis-trans isomerase
A1S_1141	carbon storage regulator					A1S_2518	GTP-binding protein Era
A1S_2450	putative pyruvate decarboxylase					A1S_2538	CarO precursor
A1S_3406	urocanate hydratase					A1S_2562	multidrug efflux protein
A1S_0477	protease ClpX					A1S_2565	MFS family transporter
A1S_0482	acetate kinase					A1S_2566	ferric siderophore receptor protein
A1S_0763	NADH dehydrogenase subunit M					A1S_2567	putative thioesterase
A1S_2385	putative ferric acinetobactin receptor					A1S_2570	putative siderophore biosynthesis protein
A1S_0454	putative biopolymer transport protein (ExbD)					A1S_2571	ornithine decarboxylase
A1S_0470	methionine biosynthesis protein					A1S_2572	siderophore biosynthesis protein
A1S_1916	threonine dehydratase					A1S_2574	siderophore biosynthesis protein
A1S_1950	putative universal stress protein					A1S_2575	non-ribosomal peptide synthetase
A1S_2886	Acyl-CoA dehydrogenase CaiA					A1S_2576	non-ribosomal peptide synthetase
A1S_0209	putative transposase					A1S_2577	non-ribosomal peptide synthetase
A1S_0876	cell division protein FtsK					A1S_2578	non-ribosomal peptide synthetase
A1S_1988	putative intracellular sulfur oxidation protein					A1S_2579	3-ketoacyl-(acyl-carrier-protein) reductase
A1S_2130	hypothetical protein					A1S_2580	siderophore biosynthesis protein
A1S_0361	polynucleotide phosphorylase/polyadenylase					A1S_2581	isochorismate synthetase
A1S_0418	LeuD					A1S_2585	phosphoribosylformylglycinamidine synthase
A1S_0889	hypothetical protein					A1S_2598	RNA polymerase factor sigma (sigmaE)
A1S_2668	phosphoenolpyruvate carboxykinase					A1S_2599	hypothetical protein
A1S_0420	3-isopropylmalate dehydrogenase					A1S_2626	DNA_gyrase
A1S_0439	DNA topoisomerase I					A1S_2627	electron transfer flavoprotein alpha-subunit
A1S_0465	Sec-independent protein translocase protein					A1S_2628	electron transfer flavoprotein beta-subunit
A1S_0499	putative Fe-S-cluster redox enzyme					A1S_2635	hypothetical protein
A1S_2246	hypothetical protein					A1S_2640	putative oxidoreductase molybdopterin
A1S_2380	acinetobactin biosynthesis protein					A1S_2658	HtpX_N
A1S_3329	EsvJ Peptidase family M23					A1S_2664	GroEL
A1S_0756	NADH dehydrogenase I chain F					A1S_2668	phosphoenolpyruvate carboxykinase
A1S_0865	hypothetical protein					A1S_2681	cell division protein, FtsH
A1S_1205	alkyl hydroperoxide reductase c22 subunit					A1S_2682	23S rRNA methyltransferase
A1S_2462	ATP-dependent helicase HepA					A1S_2687	carbamoyl-phosphate synthase large subunit
A1S_3350	hypothetical protein					A1S_2696	hypothetical protein
A1S_0474	putative ferric siderophore receptor protein COG:Fiu					A1S_2706	RNA polymerase sigma factor RpoD
A1S_0543	acetolactate synthase 3 catalytic subunit					A1S_2710	citrate synthase
A1S_0603	integration host factor subunit alpha					A1S_2713	succinate dehydrogenase flavoprotein subunit
A1S_0992	LysR family transcriptional regulator					A1S_2715	oxoglutarate dehydrogenase complex (E1)
A1S_1341	enoyl-CoA hydratase/carnithine racemase					A1S_2716	component of 2-oxoglutarate dehydrogenase
A1S_2092	aminopeptidase N					A1S_2717	dihydrolipoamide dehydrogenase
A1S_2658	HtpX_N					A1S_2724	putative hemagglutinin/hemolysin-related protein
A1S_3280	NADP+-dependent succinate semialdehyde dehydrogenase					A1S_2731	acetoacetyl-CoA transferase beta subunit
A1S_0201	outer membrane protein OprD family					A1S_2735	multidrug efflux system protein MdtE
A1S_0248	DnaK suppressor protein					A1S_2736	RND family drug transporter
A1S_0533	hypothetical protein					A1S_2737	NodT family
A1S_2418	Carbon starvation protein CstA					A1S_2753	conserved hypothetical protein
A1S_0445	hypothetical protein					A1S_2773	Long-chain fatty acid transport protein
A1S_1038	hypothetical protein					A1S_2785	putative protease
A1S_2475	Isocitrate/isopropylmalate dehydrogenase					A1S_2809	bacteriolytic lipoprotein entericidin B
A1S_2570	putative siderophore biosynthesis protein					A1S_2835	GTP-binding elongation factor family protein
A1S_2981	YidC					A1S_2840	outer membrane protein A
A1S_0923	malate:quinone oxidoreductase					A1S_2847	glucose dehydrogenase
A1S_2785	putative protease					A1S_2848	glucose dehydrogenase
A1S_0452	hypothetical protein TonB domain					A1S_2849	putative glucose-sensitive porin
A1S_1762	hypothetical protein					A1S_2851	putative type 4 fimbrial biogenesis protein FimT
A1S_1898	phosphopyruvate hydratase					A1S_2869	Acetyl co-enzyme A carboxylase
A1S_2339	tRNA nucleotidyl transferase					A1S_2870	trpA
A1S_2562	multidrug efflux protein					A1S_2881	fatty acid desaturase
A1S_2906	putative sensory transduction histidine kinase					A1S_2886	Acyl-CoA dehydrogenase CaiA
A1S_3423	dihydrodipicolinate synthase					A1S_2904	branched-chain amino acid aminotransferase
A1S_0103	3-hydroxyisobutyrate dehydrogenase					A1S_2905	glutamine synthetase
A1S_0282	NusG					A1S_2906	putative sensory transduction histidine kinase
A1S_1073	Hemolysin-type with a calcium-binding region					A1S_2939	ATPase E1-E2 type
A1S_1633	cysteine desulfurase					A1S_2960	DnaK
A1S_2382	siderophore biosynthesis protein (BasD)					A1S_2981	YidC
A1S_2599	hypothetical protein					A1S_3021	hypothetical protein
A1S_3021	hypothetical protein					A1S_3025	malate dehydrogenases
A1S_0469	hypothetical protein					A1S_3030	phosphate starvation-inducible protein PhoH
A1S_0829	ribose-phosphate pyrophosphokinase					A1S_3043	hypothetical protein
A1S_1526	hypothetical protein					A1S_3054	TrkA
A1S_2132	putative outer membrane protein					A1S_3056	RNA polymerase subunit alpha
A1S_2481	FKBP-type peptidyl-prolyl cis-trans isomerase					A1S_3061	preprotein translocase subunit SecY
A1S_2627	electron transfer flavoprotein alpha-subunit					A1S_3070	guanylate kinase
A1S_3297	putative outer membrane protein					A1S_3091	glycerol-3-phosphate acyltransferase
A1S_0236	Response regulator					A1S_3104	RNA helicase
A1S_2518	GTP-binding protein Era					A1S_3106	1-deoxy-D-xylulose-5-phosphate synthase
A1S_2905	glutamine synthetase					A1S_3113	hypothetical protein PspC domain
A1S_0210	transposase					A1S_3119	glyS
A1S_0690	hypothetical protein					A1S_3134	glutamate dehydrogenase
A1S_0818	hypothetical protein					A1S_3146	multidrug ABC transporter
A1S_2328	soluble pyridine nucleotide transhydrogenase					A1S_3163	16S rRNA processing protein
A1S_2392	putative acinetobactin utilization protein					A1S_3171	RNA polymerase subunit omega
A1S_2939	ATPase E1-E2 type					A1S_3174	prot. complexing with Bfr in iron storage (Bfd)
A1S_3332	cell division protein FtsA					A1S_3185	glutamate synthase subunit alpha
A1S_3385	hypothetical protein					A1S_3221	putative ABC transporter ATP-binding protein
A1S_0238	threonine synthase					A1S_3229	sensory histidine kinase
A1S_0466	Sec-independent protein translocase protein					A1S_3231	acetyl-CoA hydrolase/transferase
A1S_0505	outer membrane assembly lipoprotein YfgL					A1S_3280	succinate semialdehyde dehydrogenase (NADP+)
A1S_0545	acetohydroxy acid isomeroreductase					A1S_3287	RecBCD nuclease
A1S_0604	ORF with frameshift					A1S_3288	MFS family transporter
A1S_2567	putative thioesterase					A1S_3297	putative outer membrane protein
A1S_2809	bacteriolytic lipoprotein entericidin B					A1S_3298	high affinity choline transport protein Bet-like
A1S_2904	branched-chain amino acid aminotransferase					A1S_3301	hypothetical protein
A1S_3106	1-deoxy-D-xylulose-5-phosphate synthase					A1S_3303	hypothetical protein
A1S_0130	GMP synthase					A1S_3309	Acyl-protein synthetase
A1S_0568	pyridine nucleotide transhydrogenase beta subunit					A1S_3317	putative outer membrane protein
A1S_0972	phosphate transporter					A1S_3321	IMP dehydrogenase
A1S_0990	polyphosphate kinase					A1S_3327	E2 pyruvate dehydrogenase complex
A1S_3054	TrkA					A1S_3328	E1complex pyruvate dehydrogenase complex
A1S_3288	MFS family transporter					A1S_3329	EsvJ Peptidase family M23
A1S_0979	iron-sulfur cluster-binding transcriptional regulator					A1S_3331	FtsZ
A1S_1528	proline dehydrogenase/pyrroline-5-carboxylate dehydrogenase					A1S_3332	cell division protein FtsA
A1S_2260	ATP-dependent RNA helicase RhlB					A1S_3341	exodeoxyribonuclease III
A1S_3321	IMP dehydrogenase					A1S_3350	hypothetical protein
A1S_0633	hypothetical protein					A1S_3385	hypothetical protein
A1S_1178	ATP phosphoribosyltransferase regulatory subunit					A1S_3405	histidine ammonia-lyase
A1S_1773	RND family drug transporter					A1S_3406	urocanate hydratase
A1S_1864	Acyl-CoA dehydrogenase-like protein					A1S_3407	Urocanase
A1S_3091	glycerol-3-phosphate acyltransferase					A1S_3423	dihydrodipicolinate synthase
A1S_3119						A1S_3455	dihydroxy-acid dehydratase
A1S_3171	RNA polymerase subunit omega					A1S_3478	hypothetical protein
A1S_3174	component complexing with Bfr in iron storage (Bfd)					A1S_3682	hypothetical protein
